# Supplementary material for: Drug Resistance and Comorbidities in the Treatment of Pulmonary Tuberculosis: A Multicenter Retrospective Cohort Study
Source: Antibiotics (Basel). 2025 Oct 1;14(10):986. doi: 10.3390/antibiotics14100986 (PMC12562023; doi:10.3390/antibiotics14100986)
Supplement: Supplementary file 1 [file antibiotics-14-00986-s001.zip]

Archive with 3 entries (3 files):
- Campbell_tests.r
- mdr_tb_analysis.r
- mdr_tb_data.xlsx
