# Supplementary material for: Drug Resistance and Comorbidities in the Treatment of Pulmonary Tuberculosis: A Multicenter Retrospective Cohort Study
Source: Antibiotics (Basel). 2025 Oct 1;14(10):986. doi: 10.3390/antibiotics14100986 (PMC12562023; doi:10.3390/antibiotics14100986)
Supplement: Supplementary file 1 [file antibiotics-14-00986-s001.zip › mdr_tb_analysis.r]

## Data loading
###################################################################

library(openxlsx)

dat <- read.xlsx("mdr_tb_data.xlsx", 1)


## Univariate analysis
###################################################################

source("Campbell_tests.r")
library(epitools)

oddsratio(as.numeric(dat$mdr_xdr == 2), as.numeric(dat$res <= 2))
AutoTest(as.numeric(dat$mdr_xdr == 2), as.numeric(dat$res <= 2))
oddsratio(as.numeric(dat$age_cat <= 1), as.numeric(dat$res <= 2))
AutoTest(as.numeric(dat$age_cat <= 1), as.numeric(dat$res <= 2))
oddsratio(as.numeric(dat$ch_id > 0), as.numeric(dat$res <= 2))
AutoTest(as.numeric(dat$ch_id > 0), as.numeric(dat$res <= 2))

oddsratio(as.numeric(dat$perh_bdq[dat$mdr_xdr == 2] == 3), as.numeric(dat$res[dat$mdr_xdr == 2] <= 2))
AutoTest(as.numeric(dat$perh_bdq[dat$mdr_xdr == 2] == 3), as.numeric(dat$res[dat$mdr_xdr == 2] <= 2))
oddsratio(as.numeric(dat$EaPt[dat$ch_id > 0] == 1), as.numeric(dat$res[dat$ch_id > 0] <= 2))
AutoTest(as.numeric(dat$EaPt[dat$ch_id > 0] == 1), as.numeric(dat$res[dat$ch_id > 0] <= 2))

oddsratio.fisher(as.numeric(dat$EaPt[dat$hrt > 0] == 1), as.numeric(dat$res[dat$hrt > 0] <= 2))
AutoTest(as.numeric(dat$EaPt[dat$hrt > 0] == 1), as.numeric(dat$res[dat$hrt > 0] <= 2))

## Multivariate analysis
###################################################################

output <- (glm(I(res <= 2) ~ 
		I(mdr_xdr == 2) + 
		I(ch_id > 0) + 
		I(age_cat <= 1) +
		# I(perh_bdq == 3 & mdr_xdr == 1) + 
		# I(EaPt == 1 & ch_id == 0) +
		I(perh_bdq == 3 & mdr_xdr == 2) +
		I(EaPt == 1 & ch_id > 0),
	family=binomial(link='logit'), data = dat))
summary(output)
lreg.or <-exp(cbind(OR = coef(output), confint(output)))
round(lreg.or, digits=2)


## Plotting
###################################################################

png(file = "ent_smpl.png", width=10000, height=3333, res=1200)
par(mfrow=c(1,3),mar=c(4,4,2,2)-1, cex =1.0)

dat_for_plot <- dat
lbls2 <- ifelse(dat_for_plot$res <= 2, "Yes", "No")

lbls1 <- ifelse(dat_for_plot$mdr_xdr == 2, "XDR", "MDR")

mosaicplot(table(lbls1, lbls2), xlab = "XDR or MDR", ylab = "Success", main = "", 
color = hcl.colors(5, "YlGnBu", rev = TRUE))
text(0.8, 0.9, labels = expression(italic('p') == '0.033'), cex = 0.75)

lbls1 <- ifelse(dat_for_plot$age_cat <= 1, "< 25", "\u2265 25")

mosaicplot(table(lbls1, lbls2), xlab = "Age in years", ylab = "Success", main = "", 
color = hcl.colors(5, "YlGnBu", rev = TRUE))
text(0.8, 0.9, labels = expression(italic('p') == '0.014'), cex = 0.75)

lbls1 <- ifelse(dat_for_plot$ch_id >0, "CCI > 0", "CCI = 0")

mosaicplot(table(lbls1, lbls2), xlab = "CCI", ylab = "Success", main = "", 
color = hcl.colors(5, "YlGnBu", rev = TRUE))
text(0.8, 0.9, labels = expression(italic('p') == '0.020'), cex = 0.75)

par(mfrow=c(1,1),mar=c(5,4,4,2)+0.1, cex = 1)
dev.off()


dat_for_plot <- dat
lbls1 <- ifelse(dat_for_plot$res[dat_for_plot$mdr_xdr == 2] <= 2, "Yes", "No")
lbls1_ <- ifelse(dat_for_plot$res[dat_for_plot$ch_id > 0] <= 2, "Yes", "No")
lbls2 <- ifelse(dat_for_plot$perh_bdq[dat_for_plot$mdr_xdr==2] == 3, "Yes", "No")
lbls3 <- ifelse(dat_for_plot$EaPt[dat_for_plot$ch_id>0] ==1, "Yes", "No")

png(file = "sub_smpl.png", width=10000, height=3333, res=1200)
par(mfrow=c(1,2),mar=c(4,4,2,2)-1)
mosaicplot(table(lbls2, lbls1), xlab = "Bedaquiline for XDR-TB", ylab = "Success for XDR-TB", main = "", color = hcl.colors(5, "YlGnBu", rev = TRUE))
text(0.16, 0.9, labels = expression(italic('p') == '0.012'), cex = 0.75)
mosaicplot(table(lbls3, lbls1_), xlab = "Resistance to thioamides if CCI > 0", ylab = "Success if CCI > 0", main = "", color = hcl.colors(5, "YlGnBu", rev = TRUE))
text(0.16, 0.9, labels = expression(italic('p') == '0.044'), cex = 0.75)
par(mfrow=c(1,1),mar=c(5,4,4,2)+0.1)
dev.off()
