# Supplementary material for: Drug Resistance and Comorbidities in the Treatment of Pulmonary Tuberculosis: A Multicenter Retrospective Cohort Study
Source: Antibiotics (Basel). 2025 Oct 1;14(10):986. doi: 10.3390/antibiotics14100986 (PMC12562023; doi:10.3390/antibiotics14100986)
Supplement: Supplementary file 1 [file antibiotics-14-00986-s001.zip › mdr_tb_data.xlsx]

## Sheet: Dataset
gender	age_cat	ch_id	hpt	hrt	dgst	plm	alc	dbt	mdr_xdr	Z	Cs	AmKm	Cm	Ofl	EaPt	PAS	perh_bdq	res
1	2	3	1	0	0	0	0	0	1	0	1	1	1	0	0	0	1	1
1	2	0	0	0	0	0	0	0	1	0	0	0	0	0	0	0	1	1
1	3	4	1	0	0	0	0	0	1	0	0	1	0	0	0	0	1	4
2	2	3	1	0	0	0	0	0	1	0	0	1	0	0	0	0	1	1
1	3	4	1	0	0	0	0	0	1	0	0	0	0	0	0	0	1	1
1	1	0	0	0	0	0	0	0	1	0	0	0	0	0	0	0	1	1
1	3	3	0	0	0	0	0	0	1	0	0	0	0	0	0	0	1	2
1	2	3	1	0	0	0	0	0	1	0	0	1	0	0	0	0	1	2
1	3	4	0	0	0	0	0	0	1	0	0	0	0	0	0	0	1	1
1	3	3	0	0	0	1	0	0	1	0		0	0	0	0	0	1	2
2	3	2	0	0	1	1	0	0	1	0	0	1	0	0	0	0	1	1
2	3	0	0	0	0	0	0	0	1	0	0	1	1	0	0	0	1	2
1	3	0	0	0	0	0	0	0	1	0	0	1	0	0	0	0	1	1
1	2	0		0	0	0	0	0	1	1	0	0	0	0	1	0	1	1
2	2	1	0	0	0	0	0	0	1	0	0	1	0	0	1	0	1	1
1	3	4	1	0	0	0	0	0	1	0	0	0	0	0	1	0	1	3
1	2	2	0	0	0	0	0	0	2	0	0	1	0	1	0	0	1	1
1	1	0	0	0	0	0	0	0	2	1	0	1	1	1	0	0	1	1
1	3	2	0	0	0	0	0	1	2	1	0	1	0	1	0	1	1	1
1	3	6	1	0	1	0	0	0	2	1	0	1	0	1	0	0	1	1
2	2	0	0	0	0	0	0	0	2	0	0	1	0	1	1	1	1	3
1	3	2	0	0	0	0	0	0	2	0	1	1	0	1	1	0	1	3
1	3	2	1	0	0	0	0	0	2	0	0	1	0	1	0	0	1	2
2	3	1	0	0	0	0	0	0	2	0	0	1	0	1	0	0	1	1
2	3	1	0	0	0	0	0	0	2	0	0	1	0	1	0	0	1	3
1	2	4	1	0	0	0	0	0	2	0	1	1	0	1	0	0	1	3
1	2	0	0	0	0	0	0	0	2	1	0	1	0	1	0	1	1	3
1	3	1	0	0	0	0	0	0	2	0	0	1	0	1	1	1	1	6
1	3	1	0	0	0	0	0	0	2	1	0	1	0	1	0	1	1	6
1	3	4	0	1	0	0	0	0	2	1	1	1	0	1	1	0	1	6
1	3	4	1	0	0	0	0	0	2	0	0	1	0	1	0	0	1	4
1	3	5	1	0	0	0	0	0	2	1	1	1	0	1	1	1	1	4
2	2	0	0	0	0	0	0	0	2	0	0	1	0	1	1	0	1	1
2	1	0	0	0	0	0	0	0	2	0	0	1	0	1	0	1	1	2
1	3	4	1	0	0	0	0	0	1	0	0	0	0	0	0	0	1	4
1	2	0	0	0	0	0	0	0	1	0	0	1	1	0	1	0	1	1
1	3	2	0	0	0	0	1	0	2	0	0	1	0	1	1	0	1	2
1	2	0	0	0	0	0	0	0	1	0	0	0	0	0	0	0	1	1
1	3	2	0	0	0	0	0	0	1	0	0	0	0	0	1	0	1	2
2	2	0	0	0	0	0	0	0	1	1	0	0	0	0	1	0	1	1
2	2	0	0	0	0	0	0	0	1	0	0	0	0	0	1	0	3	1
1	1	0	0	0	0	0	0	0	1	0	0	0	1	0	0	0	3	1
2	3	3	0	0	1	0	0	0	1	0	0	0	0	0	0	0	1	1
2	2	0	0	0	0	0	0	0	1	0	0	0	0	0	0	0	1	1
1	3	6	1	0	0	0	0	1	1	1	0	0	0	0	1	0	2	2
1	3	2	0	0	1	0	0	0	2	1	0	1	1	1	1	1	1	4
1	2	0	0	0	0	0	0	0	1	0	0	0	0	0	1	0	1	4
1	3	0	0	0	0	0	0	0	1	0	0	0	0	0	0	0	1	1
2	3	5	1	0	0	1	0	0	2	1	0	1	0	1	1	0	1	4
2	3	1	0	0	0	0	0	0	2	0	0	0	0	1	1	0	1	1
1	2	2	0	0	0	1	0	0	2	0	0	1	1	1	1	1	1	4
1	2	1	0	0	0	0	0	0	1	0	0	0	0	0	0	0	1	2
1	2	0	0	0	0	0	0	0	2	1	0	1	0	1	0	0	1	2
1	3	2	0	0	0	0	0	0	2	1	0	1	1	1	1	1	1	2
2	3	4	0	1	0	0	0	0	2	1	0	1	1	1	0	1	1	1
1	3	4	0	1	0	0	0	0	2	1	1	1	0	1	0	0	1	1
2	3	0	0	0	0	0	0	0	2	1	0	1	1	1	0	1	1	3
1	3	6	0	1	0	1	0	0	2	1	0	1	1	1	1	0	1	3
1	3	2	0	0	1	0	0	0	2	0	0	1	1	1	0	0	1	3
2	2	0	0	0	0	0	0	0	2	0	0	1	0	1	0	1	1	2
1	2	0	0	0	0	0	0	0	2	1	0	1	1	1	1	1	1	1
2	2	0	0	0	0	0	0	0	2	0	0	1	1	1	1	0	1	1
1	2	0	0	0	0	0	0	0	2	1	0	1	1	1	1	0	1	3
1	3	2	0	0	0	0	0	0	1	0	0	0	0	0	0	0	1	3
1	3	2	0	0	0	0	0	0	2	1	0	1	0	1	1	1	1	3
1	2	0	0	0	0	0	0	0	2	0	1	1	0	1	1	0	1	2
1	1	0	0	0	0	0	0	0	2	0	1	1	0	1	0	0	1	1
1	3	4	0	0	0	1	0	0	1	0	0	0	0	0	0	0	1	3
1	2	4	1	0	0	0	0	0	2	1	1	1	1	1	1	1	1	3
2	2	0	0	0	0	0	0	0	1	0	0	0	0	0	0	0	1	1
1	3	1	0	0	0	0	0	0	1	0	0	0	0	0		0	1	4
1	2	1	0	0	0	0	0	0	1	0	0	0	0	0	1	0	1	4
1	2	1	0	0	1	0	0	0	1	0	1	0	0	0	0	0	1	3
2	3	0	0	0	0	0	0	0	1	0	0	0	0	0	1	1	1	1
2	3	0	0	0	0	0	0	0	1	0	1	0	0	0	0	0	1	1
2	2	0	0	0	0	0	0	0	1	0	0	0	0	0	0	1	1	1
1	2	0	0	0	0	0	0	0	1	0	0	0	0	0	1	0	1	1
1	2	0	0	0	0	0	0	0	1	1	1	0	0	0	0	0	1	1
1	4	2	0	1	1	0	0	0	1	0	0	0	0	0	1	1	1	3
2	1	3	1	0	0	0	0	0	1	0	0	0	0	0	1	1	1	4
2	2	0	0	0	0	0	0	0	1	0	1	0	0	0	0	0	1	1
1	2	0	0	0	0	0	0	0	1	0	0	0	0	0	1	1	1	2
1	2	4	1	0	0	0	0	0	1	0	1	0	0	0	1	0	1	2
1	1	0	0	0	0	0	0	0	1	0	0	0	0	0	0	0	1	1
1	2	0	0	0	0	0	0	0	1	0	1	0	0	0	0	0	1	1
1	2	0	0	0	0	0	0	0	1	0	0	0	0	0	0	0	1	1
1	3	2	0	0	0	0	1	0	1	0	0	0	0	0	0	0	1	1
1	3	2	0	0	0	0	1	0	1	0	0	0	1	0	0	0	1	2
1	3	4	0	0	0	1	0	0	1	1	0	0	0	0	0	1	1	3
1	1	4	1	0	0	0	0	0	1	0	0	0	0	0	1	0	1	1
2	1	0	0	0	0	0	0	0	1	0	1	0	0	0	0	0	1	1
1	2	0	0	0	0	0	0	0	2	1	0	1	0	1	0	0	1	4
1	2	0	0	0	0	0	0	0	2	0	1	1	0	1	0	1	1	4
1	2	4	0	0	0	1	0	0	2	0	0	1	0	1	1	1	1	2
2	3	0	0	0	0	0	0	0	2	0	1	1	1	1	1	0	1	1
2	2	0	0	0	0	0	0	0	2	1	0	1	1	1	0	1	3	1
1	3	4	0	0	0	1	0	0	2	0	0	1	0	1	0	0	1	3
1	3	2	0	0	0	0	0	1	2	0	0	1	0	1	0	0	1	1
1	3		0	0	0	0	0	0	1	0	0	0	0	0	0	0	1	1
2	3	0	0	0	0	0	0	0	2	0	0	1	0	1	1	0	1	1
2	3	1	0	0	0	0	0	0	1	0	0	1	0	0	0	0	3	1
2	2	0	0	0	0	0	0	0	2	0	0	1	0	1	1	1	1	2
2	2	2	1	0	0	0	0	0	2	0	0	1	0	1	0	1	1	1
1	3	0	0	0	0	0	0	0	2	1	1	1	0	1	0	0	1	4
1	2	0	0	0	0	0	0	0	1	0	0	0	0	0	0	0	1	2
2	1	0	0	0	0	0	0	0	2	1	1	1	0	1	1	1	1	1
1	3	0	0	0	0	0	0	0	2	0	0	1	0	1	0	1	1	4
1	2	4	1	0	0	0	0	0	2	0	0	0	1	1	1	1	1	3
2	2	4	1	0	0	0	0	0	2	0	0	1	0	1	1	0	2	1
1	2	0	0	0	0	0	0	0	2	1	0	1	0	1	0	0	1	2
2	2	2	0	0	1	0	0	0	1	0	0	1	0	0	1	0	3	6
1	2	3	1	0	0	0	0	0	1	1	0	0	0	0	1	0	3	1
1	2	4	1	0	0	0	0	0	2	0	0	1	0	1	1	0	3	1
1	3	2	0	1	0	0	0	0	2	0	1	1	0	1	0	1	2	4
2	3	0	0	0	0	0	0	0	1	1	0	0	1	0	0	0	2	3
1	2	0	0	0	0	0	0	0	2	0	0	1	0	1	0	0	2	2
2	3	4	1	0	0	0	0	0	1	0	0	0	0	1	0	1	2	2
2	3	1	0	0	0	0	0	0	1	0	0	0	0	0	1	1	3	4
1	2	3	1	0	0	0	0	0	1	0	0	1	0	0	1	1	3	6
1	1	0	0	0	0	0	0	0	1	0	0	1	1	0	0	0	3	2
1	3	0	0	0	0	0	0	0	1	0	0	1	0	0	1	0	3	1
1	3	2	0	0	1	0	0	0	2	0	1	1	1	1	1	0	3	2
2	2	2	0	0	1	0	0	0	1	0	0	1	0	0	1	0	3	6
1	2	3	1	0	0	0	0	0	2	0	0	1	0	1	1	0	3	5
1	3	2	0	0	1	0	0	0	2	0	0	1	1	1	0	1	3	2
1	2	2	0	0	1	0	0	0	2	0	0	1	0	1	1	0	3	2
2	2	4	1	0	0	0	0	0	2	0	0	1	1	1	1	1	2	4
2	2	3	1	0	0	0	0	0	1	0	0	0	0	0	0	0	3	4
1	2	0	0	0	0	0	0	0	1	0	0	1	0	0	1	0	3	1
1	2	3	1	0	0	0	0	0	2	0	0	1	1	1	0	1	3	1
1	2	3	1	0	0	0	0	0	2	0	0	1	1	1	0	0	2	5
1	2	4	1	0	0	0	0	0	2	0	0	1	1	1	0	0	3	1
1	2	0	0	0	0	0	0	0	1	1	0	0	0	0	0	0	3	3
2	2	4	1	0	0	0	0	0	2	0	0	1	0	1	0	0	3	3
1	2	4	1	0	0	0	0	0	2	1	0	1	0	1	1	0	3	2
1	2	3	1	0	0	0	0	0	2	0	0	1	1	1	1	0	3	2
2	2	0	0	0	0	0	0	0	2	0	0	1	0	1	0	0	3	2
2	1	0	0	0	0	0	0	0	1	0	0	0	0	0	0	0	3	4
1	2	3	1	0	0	0	0	0	2	0	1	1	0	1	0	0	3	6
1	2	3	1	0	0	0	0	0	2	0	0	1	0	1	0	0	3	4
1	3	4	1	0	0	0	0	0	1	0	0	1	1	0	0	0	3	2
1	2	4	1	0	0	0	0	0	2	0	0	1	0	1	1	0	3	2
2	3	3	0	0	0	1	0	0	1	0	0	0	0	0	0	0	3	1
1	3	3	0	0	0	0	0	1	1	0	0	0	0	0	1	1	3	2
1	3	2	0	0	1	0	0	0	2	0	0	1	1	1	1	0	3	1
1	2	3	1	0	0	0	0	0	1	0	0	1	0	0	1	0	3	6
2	4	3	0	0	1	1	0	0	2	0	0	1	0	1	0	0	1	2
1	3	0	0	0	0	0	0	0	2	0	0	1	0	1	0	1	1	3
1	2	4	1	0	0	0	0	0	1	1	0	0	0	0	1	0	3	1
1	2	4	1	0	0	0	0	0	2	0	0	1	0	1	0	1	3	1
2	4	0	0	0	0	0	0	0	1	0	0	0	0	0	0	0	1	3
1	4	3	0	1	0	0	0	0	1	0	0	0	0	0	0	1	1	1
2	2	0	0	0	0	0	0	0	1	0	0	0	0	0	1	0	1	3
1	2	0	0	0	0	0	0	0	1	0	1	0	0	0	0	0	1	1
1	2	2	0	0	0	0	1	0	1	0	0	0	0	0	1	1	1	3
1	2	0	0	0	0	0	0	0	1	1	0	0	0	0	1	0	1	1
2	4	2	0	1	0	0	0	0	1	0	0	0	0	0	0	0	1	1
1	3	2	0	0	0	0	1	0	1	1	0	0	0	0	1	1	1	4
1	4	0	0	0	0	0	0	0	1	0	0	0	1	0	0	1	1	1
1	2	0	0	0	0	0	0	0	1	0	0	0	0	0	0	0	1	1
1	2	0	0	0	0	0	0	0	1	0	0	0	0	0	0	0	1	1
1	2	0	0	0	0	0	0	0	1	0	0	0	0	0	0	1	1	3
1	2	0	0	0	0	0	0	0	1	0	1	0	0	0	0	0	1	1
2	2	0	0	0	0	0	0	0	1	0	0	0	0	0	1	0	1	1
1	3	1	0	0	0	0	1	0	1	1	0	1	0	0	0	0	1	1
1	1	0	0	0	0	0	0	0	1	0	0	0	0	0	0	0	1	1
1	1	0	0	0	0	0	0	0	1	0	0	0	0	0	0	1	1	1
1	4	0	0	0	0	0	0	0	1	0	0	0	0	0	1	0	1	3
1	2	0	0	0	0	0	0	0	1	0	0	1	1	0	0	0	1	1
1	4	2	0	1	0	0	0	0	1	0	0	0	1	0	1	0	1	3
1	2	0	0	0	0	0	0	0	1	0	1	0	0	0	0	0	1	1
1	3	0	0	0	0	0	0	0	1	0	0	0	0	0	0	0	1	1
1	2	0	0	0	0	0	0	0	1	0	0	0	0	0	1	0	1	1
1	3	0	0	0	0	0	0	0	1	0	0	0	0	0	0	0	1	1
1	1	0	0	0	0	0	0	0	1	0	0	0	0	0	0	1	1	1
2	3	0	0	0	0	0	0	0	1	0	0	0	0	0	0	0	1	1
2	3	0	0	0	0	0	0	0	1	0	0	0	0	0	1	0	1	4
1	3	0	0	0	0	0	0	0	1	0	0	0	0	0	0	1	1	4
2	3	3	0	1	0	0	0	0	2	0	0	1	1	1	1	0	1	3
1	3	0	0	0	0	0	0	0	2	1	1	1	0	1	0	0	1	4
1	2	3	0	0	1	0	0	0	2	1	0	1	0	1	1	0	1	3
2	2	0	0	0	0	0	0	0	2	0	0	1	0	1	1	0	1	4
1	2	0	0	0	0	0	0	0	2	0	0	1	0	1	0	0	1	1
1	3	0	0	0	0	0	0	0	2	0	1	1	0	1	0	0	1	1
1	3	0	0	0	0	0	0	0	2	1		1	0	0	0	0	1	2
1	2	3	0	0	0	0	0	0	2	0	1	1	1	1	1	1	1	6
1	2	0	0	0	0	0	0	0	2	1	0	1	0	1	0	0	1	2
2	2	0	0	0	0	0	0	0	2	1	0	1	1	1	1	0	1	3
2	2	0	0	0	0	0	0	0	2	0	0	1	0	1	0	1	1	2
1	2	0	0	0	0	0	0	0	2	0	0	1	0	1	0	0	1	4
1	2	2	0	0	0	0	1	0	2	1	0	1	0	1	0	0	1	4
1	4	2	0	0	0	0	0	1	2	0	1	1	0	1	0	0	1	4
1	2	0	0	0	0	0	0	0	2	0	0	1	0	1	0	0	1	3
1	2	4	1	0	0	0	0	0	2	0	0	1	0	1	1	0	1	4
1	2	1	0	0	0	0	0	0	2	1	0	1	0	1	1	0	1	4
1	2	4	1	0	0	0	0	0	2	1	0	1	0	1	0	1	1	4
1	3	0	0	0	0	0	0	0	2	1	0	1	0	1	0	1	1	1
2	2	0	0	0	0	0	0	0	2	0	0	1	0	1	0	0	1	1
1	3	0	0	0	0	0	0	0	2	1	0	1	0	1	1	0	1	4
1	2	0	0	0	0	0	0	0	2	1	0	1	0	1	0	0	1	4
1	3	3	0	1	0	0	0	0	2	0	0	1	0	1	1	0	1	4
1	3	1	0	0	0	0	1	0	2	0	0	1	0	1	0	0	1	4
2	2	0	0	0	0	0	0	0	2	0	0	1	1	1	0	1	1	4
1	3	0	0	0	0	0	0	0	2	0	0	1	1	1	0	0	1	4
1	3	0	0	0	0	0	0	0	2	0	0	1	0	1	0	0	1	4
1	2	0	0	0	0	0	0	0	1	0	0	0	0	0	0	0	1	4
1	2	3	1	0	0	0	0	0	1	0	0	1	0	0	0	0	1	3
1	3	2	0	0	0	1	0	0	1	0	0	0	0	0	0	1	1	3
1	4	0	0	0	0	0	0	0	1	0	1	0	0	0	0	0	1	4
1	3	0	0	0	0	0	0	0	1	0	0	0	0	1	0	0	1	4
1	2	0	0	0	0	0	0	0	1	0	0	0	0	0	0	0	1	4
1	3	0	0	0	0	0	0	0	1	0	1	0	0	0	0	1	1	4
1	3	0	0	0	0	0	0	0	1	0	0	1	0	0	0	0	1	4
1	3	0	0	0	0	0	0	0	1	0	0	0	1	0	1	1	1	4
1	2	0	0	0	0	0	0	0	1	1	0	0	0	0	0	0	1	4
1	3	2	0	0	1	0	0	0	1	0	0	0	0	0	1	0	1	4
2	2	0	0	0	0	0	0	0	1	0	1	0	1	0	0	0	1	4
1	3	0	0	0	0	0	0	0	1	0	1	0	1	0	1	1	1	2
1	3	0	0	0	0	0	0	0	1	0	0	0	0	0	1	0	1	3

## Sheet: Legend
gender	Gender: 1 - man 2 - woman
age_cat	Age category: 1 - 18-24 years 2 - 25-40 years 3 - 41-60 years 4 - 61-80 years
ch_id	Charlson Comorbidity Index
hpt	Hepatitis of any type (1 - Yes; 0 - No)
hrt	Heart disease (1 - Yes; 0 - No)
dgst	Disease of the digestive system (1 - Yes; 0 - No)
plm	Chronic obstructive pulmonary disease (1 - Yes; 0 - No)
alc	Alcoholism (1 - Yes; 0 - No)
dbt	Diabetes mellitus (1 - Yes; 0 - No)
mdr_xdr	Resistance type: 1 - multidrug resistance only 2 - extensive drug resistance
Z	Resistance to pyrazinamide (1 - Yes; 0 - No)
Cs	Resistance to cycloserine (1 - Yes; 0 - No)
AmKm	Resistance to amikacin / kanamycin (1 - Yes; 0 - No)
Cm	Resistance to capreomycin (1 - Yes; 0 - No)
Ofl	Resistance to ofloxacin (1 - Yes; 0 - No)
EaPt	Resistance to ethionamide / prothionamide (1 - Yes; 0 - No)
PAS	Resistance to aminosalicylic acid (1 - Yes; 0 - No)
perh_bdq	Therapy: 1 - standard 2 - with thioureidoiminomethylpyridinium perchlorate 3 - with bedaquiline
res	Treatment outcome: 1 - cured 2 - treatment completed 3 - treatment failed 4 - lost to follow-up 5 - treatment failed with exacerbation 6 - died
